# Supplementary material for: The Correlation Between SPP1 and Immune Escape of EGFR Mutant Lung Adenocarcinoma Was Explored by Bioinformatics Analysis
Source: Front Oncol. 2021 Jun 10;11:592854. doi: 10.3389/fonc.2021.592854 (PMC8222997; doi:10.3389/fonc.2021.592854)
Supplement: Supplementary file 3 [file Table_1.xls]

## Sheet: CPTAC_zjl_ff
The clinical characteristics of patients in CPTAC
	Total (n = 109)	0 (n = 54)	1 (n = 55)	P-value
Patients	109	54	55	-
Age				0.005
≤65	64 (59%)	24 (44%)	40 (73%)
>65	45 (41%)	30 (56%)	15 (27%)
Gender				0.892
female	36 (33%)	17 (31%)	19 (35%)
male	73 (67%)	37 (69%)	36 (65%)
Stage				0.059
stage I	58 (53%)	35 (65%)	23 (42%)
stage II	29 (27%)	12 (22%)	17 (31%)
stage III	21 (19%)	7 (13%)	14 (25%)
stage IV	1 (1%)	0 (0%)	1 (2%)
T stage				0.767
T1	27 (25%)	15 (28%)	12 (22%)
T2	69 (63%)	33 (61%)	36 (65%)
T3+T4	13 (12%)	6 (11%)	7 (13%)
N stage				0.085
N0	74 (68%)	42 (78%)	32 (58%)
N1	16 (15%)	6 (11%)	10 (18%)
N2+N3	19 (17%)	6 (11%)	13 (24%)
M stage				0.228
M0	90 (83%)	43 (81%)	47 (85%)
M1	2 (2%)	0 (0%)	2 (4%)
Mx	16 (15%)	10 (19%)	6 (11%)
